# Supplementary material for: A single WNT enhancer drives specification and regeneration of the Drosophila wing
Source: Nat Commun. 2022 Aug 22;13:4794. doi: 10.1038/s41467-022-32400-2 (PMC9395397; doi:10.1038/s41467-022-32400-2)
Supplement: Supplementary file 4 — Source Data [file 41467_2022_32400_MOESM4_ESM.xlsx]

## Sheet: Sheet1
	Figure 6d																																					Figure 6i
		Wg signal Intensity							number of pH3 cells / Area															EdU / Area															number of pH3 cells / Area										Figure 7e
		rn>egr,tub-gal80ts							rn>egr,tub-gal80ts															rn>egr,tub-gal80ts															rn>egr,tub-gal80ts
		+/+	Dβ	Dg	Dβg				+/+			Dβ			Dg			Dβg						+/+			Dβ			Dg			Dβg						egfp-i			wnt6-i
	2021-02-01	8.704	7.985	5.051	3.041				pH3 cells	Area	(pH3 cells/Area)*10000	pH3 cells	Area	(pH3 cells/Area)*10000	pH3 cells	Area	(pH3 cells/Area)*10000	pH3 cells	Area	(pH3 cells/Area)*10000				EdU	Area	EdU/Area	EdU	Area	EdU/Area	EdU	Area	EdU/Area	EdU	Area	EdU/Area				pH3 cells	Area	(pH3 cells/Area)*10000	pH3 cells	Area	(pH3 cells/Area)*10000
		16.27	4.65	4.332	4.072			2021-02-01	65	10882.9	59.727	48	12426.8	38.6262	35	12321	28.4067	18	7445.36	24.1761			2022-05-03	10674	92855	0.114953	8224.13	165727	0.0496245	19520	143846	0.135701	23413	157862	0.148313			2021-02-17	76	22008.9	34.5315	44	13524.6	32.5333
		9.616	4.47	7.238	4.708				46	24676.3	18.6414	62	8441.68	73.4451	11	11278	9.75348	28	9154.72	30.5853				11048	136873	0.0807172	21828	133763	0.163184	1595	79901	0.0199622	4875	93228	0.0522912				87	17790.5	48.9025	36	22336.9	16.1168					2021-02-02
		5.32	4.679	8.142	17.774				54	13420	40.2384	31	10455	29.6509	42	14420.8	29.1247	37	12305.6	30.0677				12177	101597	0.119856	27704	338261	0.0819013	37319	147170	0.253577	6111	154767	0.0394852				80	22019.3	36.3317	41	16350.2	25.0762
		5.065	5.518	5.859	2.398				32	9292.11	34.4378	41	8410.92	48.7461	47	15254.4	30.8107	36	24078.6	14.951				17895	140925	0.126982	2719.68	15058	0.180614	834	80856	0.0103146	8849	141125	0.0627033				36	13943.4	25.8187	46	9507.17	48.3846
		14.171	4.356	5.883	3.698				66	9824.91	67.1762	37	11390.5	32.4831	39	16807.6	23.2038	18	7754.73	23.2116				5416	218324	0.0248072	20804	194815	0.106788	4738	93208	0.0508325	351	68305	0.00513872				84	20573	40.8302	40	14322.9	27.9274
		9.625	5.32	9.388	2.726				57	19471.3	29.2739	38	8821.89	43.0747	40	17517.4	22.8344	33	10197.1	32.3621				18315	183730	0.0996843	47708	171047	0.278917	11742	127105	0.0923803	14369	107784	0.133313				76	18328.6	41.4653	59	12149.3	48.5625
		10.965	4.831	3.565	3.092				56	12841	43.6103	55	8008.93	68.6734	30	16080.1	18.6566	24	8976.4	26.7368				29914	151535	0.197407	9419	158587	0.0593933	249	97071	0.00256513	3515	94586	0.0371619							41	11941	34.3354
		8.497	4.558	5.305	2.81				62	20304.5	30.5352	43	9367.62	45.9028	33	11989.5	27.5241	37	8833.74	41.8849				24548	102301	0.239959	17497	148340	0.117952	14274	157564	0.0905918	4871	49885	0.0976446							48	9262.55	51.8216
		7.92		6.09	3.134				67	10817.2	61.9387	23	9770.69	23.5398	44	13123.2	33.5284	21	9277.86	22.6345				40100	157019	0.255383							3801	131183	0.0289748			2021-02-18	55	7159.1	76.8253	34	13992.4	24.2988
					2.802				30	10715.7	27.9964					16320.6		23	8334.33	27.5967				15574	158364	0.0983431							22364	100403	0.222742				86	10883.7	79.0173	24	11662.2	20.5793
	2021-02-02	11.604	5.535	9.909	8.202													16	6889.34	23.2243																			49	9273.44	52.8391	50	13654.1	36.619
		11.231	7.11	8.013	4.565			2021-02-02	67	20735.4	32.3119	44	10780.2	40.8157	60	15979.7	37.5477	20	14832.8	13.4836			2022-05-04	9619	114353	0.0841167	4108	102022	0.0402658	31861	194402	0.163892	3472	119354	0.0290899				45	7714.76	58.3298	17	9134.97	18.6098
		8.472	4.248	8.739	4.856				83	19698.4	42.1354	82	12760.8	64.2591	41	18132.5	22.6113	37	11373.1	32.533				18547	136228	0.136147	2569	116412	0.0220682	29551	144956	0.203862	6268	179955	0.0348309				62	12861.4	48.2064	36	11053.8	32.5681
		6.806	5.815	6.744	7.129				68	11962	56.8467	46	9275.47	49.5932	38	18221.5	20.8545	50	11069	45.1714				26642	124137	0.214618	4752	106453	0.0446394	18921	147858	0.127967	7767	83318	0.0932212				48	6456.83	74.3399	39	14643	26.6339					2021-02-03
		12.735	7.043	9.691	5.872				82	11243	72.9345	56	15326.1	36.5389	76	10567.9	71.9161	22	14358.6	15.3218				5949	77388	0.0768724	2366	147349	0.0160571	20371	152557	0.13353	816	70119	0.0116374							50	10581.1	47.2538
		8.708	5.826	6.396	5.063				105	24421.4	42.9952	34	12407.3	27.4032	48	17221.4	27.8722	39	13489.2	28.912				14468	130316	0.111022	18966	144654	0.131113	24505	160069	0.15309	7201	154076	0.0467367							37	11958.2	30.9412
		10.408	5.611	7.715					101	14177.2	71.2411	47	11699.8	40.1717	49	12431.6	39.4157	30	11514.5	26.0541				31155	98528	0.316205	43307	160497	0.269831	12590	140329	0.0897177	1991	120535	0.016518							23	13182.6	17.4473
		8.061	8.597	7.863					82	14642.4	56.0017	52	11372.1	45.726	32	16332.6	19.5927							40100	157019	0.255383	8099	163202	0.0496256	7837	130693	0.059965	4871	49885	0.0976446			2021-02-19	56	13648.1	41.0313	34	14589.5	23.3044
		7.54							90	11494.6	78.2973	43	17629.9	24.3904	40	14849.9	26.9362							9004	76378	0.117887	8445	105337	0.0801713	11615	129530	0.0896703	3801	131183	0.0289748				38	21282.5	17.8551	52	14622.4	35.5618
	2021-02-03	6.78	8.001	5.205	7.762				76	10399.8	73.0781																6390	109964	0.0581099				4592	108748	0.0422261				50	11477.2	43.5647	39	13292.2	29.3405
		7.565	6.199	6.028	4.377			2021-02-03	69	11282.3	61.1575	45	11681.3	38.523	48	13416.9	35.7758	55	13365.7	41.1502			2022-05-09	22958	170530	0.134627	8466	111386	0.076006	39181	198892	0.196996	14373	227372	0.0632136				39	15942.3	24.4632	51	17134.6	29.7644
		8.795	6.126	4.764	3.864				59	16600.1	35.542	47	10359.3	45.37	79	9967.92	79.2542	27	9173.15	29.4337				9954	152831	0.0651308	21358	124913	0.170983	20635	212037	0.0973179	19960	155146	0.128653				62	11726.8	52.8703	48	11414.7	42.051
		6.011	6.905	5.715	5.359				79	17343.4	45.5505	54	15605.8	34.6025	39	12137.6	32.1317	28	8087.91	34.6196				5079	88068	0.0576713	15956	153213	0.104143	27025	119070	0.226967	5058	186859	0.0270685				63	14312.7	44.0169	40	11787.6	33.9339
		11.334	6.261	8.025	9.5				88	11493.7	76.5637	62	13668.7	45.3591	49	11099	44.1481	33	10481.5	31.4842				19761	179157	0.1103	22099	197085	0.112129	13339	142851	0.093377	18562	123613	0.150162							37	16141.5	22.9223
		9.352	7.131	5.031	5.449				73	26524.9	27.5213	55	12038.9	45.6851	56	13734.3	40.7739	77	13877.5	55.4853				22376	150586	0.148593	6757	168646	0.0400662	16970	156917	0.108146	15419	139530	0.110507							59	15564.8	37.9062					2021-02-04
		7.187	7.72	7.519	3.256				73	14781.5	49.3862	70	13633.3	51.3449	57	11596.7	49.1518	43	10613.3	40.515				31266	172269	0.181495	11444	94013	0.121728	26641	120061	0.221896	9301	191593	0.0485456
		9.793	7.861		4.826				74	12434	59.5143	49	14337.5	34.1762	50	11294.3	44.2701	16	7320.9	21.8552							11802	94744	0.124567	32047	146367	0.21895	27526	180665	0.152359			Average			46.7355			31.7797
		7.897			7.269				80	13405.4	59.6774	45	15386.2	29.247				31	9677.83	32.032							20491	223753	0.0915787									St.Dev.			17.2578			10.0923
		8.155			5.176				82	13376.2	61.3028							67	12987.4	51.5885							33325	113926	0.292514
					3.283				72	10495.3	68.6019							35	10254.9	34.13							17342	105851	0.163834
																		30	6953.61	43.1431
	Average	9.12369	6.09424	6.7284	5.21654
	St.Dev.	2.51834	1.31788	1.72773	3.06642			Average			51.1805			42.2939			34.004			31.2266			Average			0.14034			0.112882			0.123533			0.0734291
								St.Dev.			17.0982			12.738			15.8629			10.3714			St.Dev.			0.0726563			0.0756528			0.0722034			0.0552493
																																																	Average
																																																	St.Dev.
	Figure 6g																															Figure 6h
			rn>egr,tub-gal80ts												rn>egr,tub-gal80ts									rn>egr,tub-gal80ts										rn>egr,tub-gal80ts
			+/+			Dβ			Dβ/Dg						+/+			Dg						+/+			Dβg							EGFP			wnt6-i
			Regenerated wings	Non-Regenerated wings	n total	Regenerated wings	Non-Regenerated wings	n total	Regenerated wings	Non-Regenerated wings	n total				Regenerated wings	Non-Regenerated wings	n total	Regenerated wings	Non-Regenerated wings	n total				Regenerated wings	Non-Regenerated wings	n total	Regenerated wings	Non-Regenerated wings	n total					Regenerated wings	Non-Regenerated wings	n total	Regenerated wings	Non-Regenerated wings	n total
	2020-07-07	♂	23	3	26	2	2	4	0	2	2		2020-06-22	♂	12	12	24	2	12	14		2021-10-15	♂	15	1	16	3	9	12			2021-10-15	♂	34	4	38	12	8	20
		♀	16	12	28	0	2	2	1	3	4			♀	4	16	20	4	12	16			♀	22	2	24	0	5	5				♀	32	2	34	4	13	17
	2020-07-08	♂	25	1	26	12	12	24	6	18	24		2020-06-23	♂	15	2	17	3	7	10		2021-10-19	♂	36	6	42	7	4	11			2021-10-19	♂	12	4	16	2	4	6
		♀	24	7	31	9	11	20	2	10	12			♀	24	6	30	2	2	4			♀	40	8	48	1	3	4				♀	7	7	14	0	2	2
	2020-07-09	♂	24	2	26	15	3	18	7	5	12		2020-06-24	♂	49	1	50	48	11	59		2021-10-20	♂	10	0	10	0	2	2			2021-10-20	♂	26	8	34	16	13	29
		♀	12	6	18	10	2	12	6	4	10			♀									♀	1	3	4	0	2	2				♀	38	4	42	7	13	20
	2020-07-14	♂	20	6	26	2	8	10	0	6	6		2020-06-26	♂	46	2	48	32	10	42		2021-10-21	♂	26	2	28	4	4	8			2021-10-21	♂	36	1	37	11	5	16
		♀	23	1	24	0	14	14	0	0	0			♀									♀	13	5	18	2	2	4				♀	26	9	35	3	3	6
	2020-07-15	♂	11	5	16	4	8	12	2	8	10											2021-10-22	♂	43	4	47	2	3	5			2021-10-22	♂	8	4	12	2	4	6
		♀	5	5	10	7	5	12	1	3	4			Total	150	39	189	91	54	145			♀	33	9	42	0	4	4				♀	13	3	16	1	13	14
	2020-07-16	♂	50	0	50	13	5	18	13	12	25			%	79.3651	20.6349		62.7586	37.2414			2021-10-26	♂	63	6	69	4	8	12
		♀	55	3	58	8	17	25	10	18	28												♀	34	2	36	4	4	8				Total	232	46	278	58	78	136
																																	%	83.4532	16.5468		42.6471	57.3529
		Total	288	51	339	82	89	171	48	89	137												Total	336	48	384	27	50	77
		%	84.9558	15.0442		47.9532	52.0468		35.0365	64.9635													%	87.5	12.5		35.0649	64.9351
[truncated: 12 more columns]
